# Supplementary material for: Genomic and secretomic insight into lignocellulolytic system of an endophytic bacterium Pantoea ananatis Sd-1
Source: Biotechnol Biofuels. 2016 Feb 2;9:25. doi: 10.1186/s13068-016-0439-8 (PMC4736469; doi:10.1186/s13068-016-0439-8)
Supplement: Supplementary file 2 — 10.1186/s13068-016-0439-8 Carbohydrate-active enzymes identified in the Pantoea ananatis Sd-1 genome.xlsx. [file 13068_2016_439_MOESM2_ESM.xlsx]

## Sheet: Sheet1
	Table S2 Carbohydrate-activite enzymes identified in the Pantoea ananatis Sd-1 genome
	Gene no.	CAZy modules	NCBI Annotated function	MW (kDa)	pI	Signal peptides
	Y903_RS0109910	GH1	6-phospho-beta-glucosidase	54.4	5.77	N
	Y903_RS0123340	GH1	6-phospho-beta-glucosidase	52.8	6.28	Y
	Y903_RS0115000	GH1	6-phospho-beta-glucosidase	53.6	5.64	N
	Y903_RS0103625	GH1	beta-glucosidase	44.2	5.79	N
	Y903_RS0104945	GH1	6-phospho-beta-glucosidase	54.2	5.77	N
	Y903_RS0106975	GH1	aryl-phospho-beta-D-glucosidase	55.1	5.71	N
	Y903_RS0101575	GH2	beta-glucosidase	67.4	5.8	N
	Y903_RS0108500	GH2	beta-galactosidaseLacZ	116.6	5.24	N
	Y903_RS0113180	GH3	beta-glucosidase	83.9	6.41	Y
	Y903_RS0103940	GH3	beta-hexosaminidase	37.9	5.45	N
	Y903_RS0116520	GH3	BglX	86.1	5.53	N
	Y903_RS0110160	GH4	alpha-galactosidaseMelA	50.1	5.33	N
	Y903_RS0110790	GH4	6-phospho-alpha-glucosidase	49.1	5.79	N
	Y903_RS0110765	GH4	hypothetical protein	13.2	9.4	Y
	Y903_RS0123720	GH8	endoglucanase	38.1	6.52	Y
	Y903_RS0108720	GH10	exoglucanase	41.2	8.62	Y
	Y903_RS0102315	GH13	glycogen debranching protein	78.6	5.05	N
	Y903_RS0102320	GH13	malto-oligosyltrehalose synthase	93.8	5.25	N
	Y903_RS0102325	GH13	malto-oligosyltrehalosetrehalohydrolase	66	4.97	N
	Y903_RS0106055	GH13	cytoplasmic alpha-amylase	55.8	4.69	N
	Y903_RS0117355	GH13	glycogen debranching protein	73.8	5.51	N
	Y903_RS0117360	GH13	glycogen branching protein	84	5.73	N
	Y903_RS0117280	GH13	sugar phosphorylase	63.8	5.95	N
	Y903_RS0113215	GH15	glucoamylase	69.2	5.57	N
	Y903_RS0104305	GH15	glucoamylase Cga	91.4	4.99	N
	Y903_RS0102690	GH19	endolysin	23	9.46	N
	Y903_RS0108355	GH20	Beta-hexosaminidase precursor NahA	88.3	6.25	Y
	Y903_RS0122380	GH23	putative transglycosylaseYfhD	54.4	5.39	N
	Y903_RS0110180	GH23	mureintransglycosylase	40	8.98	Y
	Y903_RS0110180	GH23	lytic mureintransglycosylase	42.1	10.01	N
	Y903_RS0104185	GH23	lytic transglycosylase	22.9	9.81	N
	Y903_RS0115855	GH23	lytic transglycosylase	22.3	9.32	Y
	Y903_RS0115885	GH23	pilus assembly protein	17.9	9.48	Y
	Y903_RS0118695	GH23	lytic mureintransglycosylase	73	8.4	Y
	Y903_RS0100970	GH24	Prophage lysozyme NucD	218.4	8.92	Y
	Y903_RS0115180	GH24	hypothetical protein	17.3	8.97	N
	Y903_RS0104735	GH24	lysozyme	19.5	9.2	Y
	Y903_RS0114045	GH28	PbsX family transcriptional regulator	42	6.54	N
	Y903_RS0108465	GH28	PolygalacturonasePgl	48.4	5.55	N
	Y903_RS0100540	GH31	alpha-glucosidase	77.6	5.33	N
	Y903_RS0111425	GH31	alpha-glucosidase	91.1	5.76	N
	Y903_RS0108520	GH32	Sucrose-6-phosphate hydrolase ScrB	52.9	5.78	N
	Y903_RS0104515	GH33	glycosyl hydrolase	42.5	5.01	N
	Y903_RS0110285	GH37	trehalase; Provisional; PRK13270	59.6	5.6	N
	Y903_RS0104225	GH37	trehalase	63.6	8.84	Y
	Y903_RS0105780	GH38	alpha-mannosidase	100.2	5.71	N
	Y903_RS0119145	GH43	alpha-N-arabinofuranosidase	36.7	5.67	N
	Y903_RS0120675	GH51	Alpha-N-arabinofuranosidase	57.6	5.26	N
	Y903_RS0103815	GH73	flagellar rod assembly protein FlgJ	34.3	8.54	N
	Y903_RS0116720	GH77	4-alpha-glucanotransferase	76.3	6.32	N
	Y903_RS0117305	GH77	4-alpha-glucanotransferase	77.1	8.88	N
	Y903_RS0109715	GH102	mureintransglycosylase	42.1	9.31	Y
	Y903_RS0109385	GH103	murein hydrolase effector LrgB	40	7.8	Y
	Y903_RS0100765	GH109	oxidoreductase	36.1	5.99	N
	Y903_RS0119930	GH109	oxidoreductaseYjhC	40.5	6.06	N
	Y903_RS0103245	GH109	oxidoreductase	38.1	5.76	N
	Y903_RS0103745	GH109	virulence factor MviM	33.8	6.86	N
	Y903_RS0117545	GH109	inositol 2-dehydrogenase	36.9	5.38	N
	Y903_RS0108420	GH109	Oxidoreductase	42.8	5.51	N
	Y903_RS0105265	GT1	Zeaxanthinglucosyltransferase	47.2	8.18	N
	Y903_RS0119215	GT1	RhlB	43.7	9.12	N
	Y903_RS0120160	GT2	glycosyltransferase family 2	32.6	9.14	N
	Y903_RS0120165	GT2	hypothetical protein	35.6	9.09	N
	Y903_RS0120240	GT2	WcaA	29.6	8.71	N
	Y903_RS0120245	GT2	amylovoran biosynthesis protein AmsB	34.7	8.24	N
	Y903_RS0123700	GT2	hypothetical protein	78.8	8.62	N
	Y903_RS0112525	GT2	glycosyltransferase	37.4	8.4	N
	Y903_RS0103645	GT2	glucosyltransferaseMdoH	96.8	9.1	N
	Y903_RS0104370	GT2	UDP phosphate 4-deoxy-4-formamido-L-arabinose transferase	36.5	6	N
	Y903_RS0108745	GT2	Glycosyltransferase(involved in cell wall biogenesis)	38.4	8.2	N
	Y903_RS0108755	GT2	Glycosyltransferase(involved in cell wall biogenesis)	38.7	6.33	N
	Y903_RS0109120	GT2	hypothetical protein	37	9.21	N
	Y903_RS0109140	GT2	lipopolysaccharide core biosynthesis glycosyltransferase	28.9	8.9	N
	Y903_RS0120150	GT4	hypothetical protein	44.4	9.36	N
	Y903_RS0120220	GT4	colanic acid biosynthesis glycosyltransferase	45.6	6.33	N
	Y903_RS0120235	GT4	amylovoran biosynthesis protein AmsD	39.5	8.49	N
	Y903_RS0116485	GT4	glycosyltransferase	44.6	8.91	N
	Y903_RS0109090	GT4	group 1 glycosyltransferase	43.8	8.99	N
	Y903_RS0109105	GT4	group 1 glycosyltransferase	41.6	9.22	N
	Y903_RS0109130	GT4	lipopolysaccharide core biosynthesis protein RfaG (glycosyltransferase)	42.2	9.52	N
	Y903_RS0117345	GT5	glycogen synthase	52.5	5.86	N
	Y903_RS0119925	GT8	glycosyltransferase	32.2	4.72	N
	Y903_RS0101465	GT9	glycosyltransferase	48.2	6.2	N
	Y903_RS0115680	GT9	glycosyltransferase	46	6.4	N
	Y903_RS0109125	GT9	glycosyltransferaseTibC	45.9	6.4	N
	Y903_RS0109075	GT9	ADP-heptose--LPS heptosyltransferase II RfaF	38.9	8.87	N
	Y903_RS0109080	GT9	ADP-heptose--LPS heptosyltransferase	36.3	8.92	N
	Y903_RS0109095	GT9	lipopolysaccharide core biosynthesis protein RfaQ	41.3	7.77	N
	Y903_RS0109115	GT9	sugar transferaseRfaF	38.1	8.57	N
	Y903_RS0109125	GT9	lipopolysaccharide heptosyltransferase III	40.4	7.78	N
	Y903_RS0123815	GT19	UDP-N-acetylglucosamine 2-epimerase	41.9	5.4	N
	Y903_RS0119480	GT19	lipid-A-disaccharide synthase	42.5	7.18	N
	Y903_RS0101660	GT20	OtsA	53.2	6.23	N
	Y903_RS0110500	GT20	trehalose-6-phosphate synthase	54.1	5.64	N
	Y903_RS0123850	GT26	UDP-N-acetyl-D-mannosaminuronic acid transferase	27.7	9.43	N
	Y903_RS0111450	GT26	ABC transporter substrate-binding protein	35.8	6.92	Y
	Y903_RS0110295	GT27	hypothetical protein	140.5	5.77	N
	Y903_RS0119045	GT28	UDP-diphospho-muramoylpentapeptide beta-N-acetylglucosaminyltransferase	37.7	9.36	N
	Y903_RS0120370	GT30	hydroxymethylpyrimidine kinase	28.3	5.59	N
	Y903_RS0109135	GT30	3-deoxy-D-manno-octulosonic-acid transferaseKdtA	47.9	9.9	N
	Y903_RS0118445	GT32	hypothetical protein	38.7	9.41	N
	Y903_RS0116715	GT35	maltose phosphorylase	90.2	7.39	N
	Y903_RS0117310	GT35	maltose phosphorylase	91.2	8.97	N
	Y903_RS0117340	GT35	maltodextrinphosphorylase	93.4	5.58	N
	Y903_RS0122275	GT51	penicillin-binding protein 1C	85.3	9.5	N
	Y903_RS0112120	GT51	peptidoglycan transglycosylase	27.2	10.53	N
	Y903_RS0117220	GT51	penicillin-binding protein 1A	93.4	8.49	N
	Y903_RS0119325	GT51	bifunctionalglycosyltransferase/transpeptidase	94.9	9	N
	Y903_RS0123840	GT56	4-alpha-L-fucosyltransferase	40.5	9.22	N
	Y903_RS0105910	GT81	glycosyltransferase	46.3	6.2	N
	Y903_RS0122320	GT83	hypothetical protein	36.3	6.98	N
	Y903_RS0114320	GT83	ArnT	64.6	9.47	N
	Y903_RS0104355	GT83	4-amino-4-deoxy-L-arabinose transferase	62	9.1	N
	Y903_RS0100380	CE1	esterase	27.5	6.03	Y
	Y903_RS0120490	CE1	S-formylglutathione hydrolase	31.6	4.95	N
	Y903_RS0121910	CE1	hydrolase	24.6	5.34	N
	Y903_RS0113655	CE1	acyl-CoA esterase	28.3	5.78	N
	Y903_RS0103300	CE1	hydrolase	35	5.18	N
	Y903_RS0105700	CE1	aminoacrylate hydrolase	30.1	5.54	N
	Y903_RS0116730	CE1	hypothetical protein	36.9	8.7	Y
	Y903_RS0117855	CE1	Carboxylesterase	21.2	5.33	N
	Y903_RS0118310	CE1	hypothetical protein	43.7	6.15	Y
	Y903_RS0114605	CE3	acyl-CoA thioesterase	20.7	9.19	N
	Y903_RS0115460	CE4	allantoinase	36.6	6.05	N
	Y903_RS0104360	CE4	4-deoxy-4-formamido-L-arabinose-phospho-UDP deformylase	33.2	8.72	N
	Y903_RS0116610	CE4	Polysaccharide Deacetylase	33.4	5.18	N
	Y903_RS0113695	CE9	N-acetylglucosamine-6-phosphate deacetylase	40.9	5.56	N
	Y903_RS0120815	CE10	esterase	32.8	9.65	Y
	Y903_RS24715	CE10	alpha/beta hydrolase	34	6.15	N
	Y903_RS0123745	CE10	pectin acetylesterase	31.8	5.99	N
	Y903_RS0109760	CE10	protease	79.4	5.54	N
	Y903_RS0104455	CE10	esterase	37.3	5.72	Y
	Y903_RS0116340	CE10	Carboxylesterase type B	55.9	7.28	N
	Y903_RS0117780	CE10	esterase	34.1	9.21	Y
	Y903_RS0106980	CE10	acetyl-hydrolase Bah	34.5	5.51	N
	Y903_RS0107605	CE10	Dienelactone hydrolase and related enzymes	30.2	5.33	N
	Y903_RS0119075	CE11	UDP-3-O-(3-hydroxymyristoyl) glucosamine N-acyltransferase	33.9	5.6	N
	Y903_RS0104990	CE16	lipase	69.8	5.19	N
	Y903_RS0101535	CBM14	hypothetical protein	20.1	8.95	Y
	Y903_RS0102315	CBM48	glycogen debranching protein	78.6	5.05	N
	Y903_RS0102325	CBM48	malto-oligosyltrehalosetrehalohydrolase	66	4.97	N
	Y903_RS0104385	CBM48	hypothetical protein	11.8	6.13	N
	Y903_RS0117355	CBM48	glycogen debranching protein	73.8	5.51	N
	Y903_RS0118310	CBM48	glycoside hydrolase	43.7	6.15	Y
	Y903_RS0117360	CBM48	glycogen branching protein	84	5.73	N
	Y903_RS0100305	CBM50	N-acetylmuramoyl-L-alanine amidase	59.4	10.12	Y
	Y903_RS0109435	CBM50	peptidase	38.9	9.42	Y
	Y903_RS0110700	CBM50	peptidase	49	9.5	N
	Y903_RS0115505	CBM50	lytic mureintransglycosylase	42.1	10.01	N
	Y903_RS0119390	PL5	hypothetical protein	45.7	9.51	Y
	Y903_RS0113490	PL22	translocation protein TolB	46.1	7.83	Y
	Y903_RS0115335	AA2	catalase/hydroperoxidase	80	5.44	N
	Y903_RS0110850	AA3	choline dehydrogenase	62.5	5.86	N
	Y903_RS0113750	AA3	2-octaprenyl-3-methyl-6-methoxy-1,4-benzoquinolHydroxylase	43.2	8.53	N
	Y903_RS0105400	AA3	NADH: flavinoxidoreductase	100.3	5.56	N
	Y903_RS0105470	AA3	choline dehydrogenase	58.8	7.2	N
	Y903_RS0107765	AA3	GMC family oxidoreductase	64.9	6.99	N
	Y903_RS0112530	AA6	NAD(P)H-dependent FMN reductase	19.9	6.22	N
	Y903_RS0112555	AA6	NAD(P)H: quinoneoxidoreductase	21.1	5.55	N
	Y903_RS0104280	AA6	hypothetical protein	20.7	5.41	N
