# Supplementary material for: Genomic and secretomic insight into lignocellulolytic system of an endophytic bacterium Pantoea ananatis Sd-1
Source: Biotechnol Biofuels. 2016 Feb 2;9:25. doi: 10.1186/s13068-016-0439-8 (PMC4736469; doi:10.1186/s13068-016-0439-8)
Supplement: Supplementary file 6 — 10.1186/s13068-016-0439-8 The identified proteins in proteomes induced by rice straw and glucose substrates.xlsx. [file 13068_2016_439_MOESM6_ESM.xlsx]

## Sheet: Glucose-containing medium
Locus tag	Description	Score	Coverage	# Proteins	# Unique Peptides	# Peptides	# PSMs	# AAs	MW [kDa]	calc. pI	Signal peptide prediction
Y903_RS0111800	bifunctional glutamine-synthetase adenylyltransferase/deadenyltransferase GlnE	4.84	0.0862	1	2	2	2	222	108.1	5.73	N
Y903_RS0119360	putative lipoprotein	7.38	0.26	1	2	2	3	130	9	9.99	Y
Y903_RS0108875	bifunctional aspartokinase/homoserine dehydrogenase II MetL	10.88	0.0481	1	3	3	4	811	89.5	5.43	N
Y903_RS0112455	OmpA domain-containing protein transmembrane region-containing protein	19.91	0.2437	1	7	7	8	357	38.4	7.91	Y
Y903_RS0115180	phage lysozyme	12.37	0.2692	1	3	3	4	140	17.4	8.84	N
Y903_RS0113020	DNA starvation/stationary phase protection protein Dps	4.84	0.0862	1	2	2	2	222	18.7	5.59	N
Y903_RS0103790	flagellar hook protein FlgE	4.63	0.1012	1	2	2	2	415	42.5	5.38	N
Y903_RS0106530	major tail sheath protein FI	10.79	0.1028	1	2	2	3	389	42	5.36	N
Y903_RS0112570	outer membrane phosphoporin protein E	8.58	0.0437	1	2	2	2	389	42	5.14	Y
Y903_RS0100095	FtsH protease regulator HflC	6.64	0.1202	1	2	2	2	341	36.9	6.8	Y
Y903_RS0110290	flagellar biosynthesis FliC	7.2	0.1096	1	2	2	2	301	31.4	5.12	N
Y903_RS0104275	flagellin FliC	9.02	0.1608	2	4	4	4	311	32.3	4.97	N
Y903_RS0105295	D-isomer specific 2-hydroxyacid dehydrogenase YiaE	6.32	0.0753	1	2	2	2	425	33.9	6.79	N
Y903_RS0117170	ribulose-phosphate 3-epimerase	7.38	0.26	1	2	2	3	120	24.7	5.96	N
Y903_RS0119640	type VI secretion system-associated hypothetical protein	4.87	0.1692	1	2	2	2	211	20.8	9.29	Y
Y903_RS0116685	oxidoreductase subunit alpha	6.08	0.142	1	2	2	2	159	85	6.09	N
Y903_RS0118175	macrolide ABC transporter ATP-binding protein	5.43	0.0901	1	2	2	2	348	70.1	8.65	N
Y903_RS0102160	major outer membrane lipoprotein	25.85	0.5385	1	4	4	8	78	8.3	8.87	Y
Y903_RS0111855	RNA polymerase sigma factor RpoD	6.4	0.2	1	2	2	2	132	70.3	4.79	N
Y903_RS0103165	virulence effector protein SrfC	8.76	0.5714	1	3	3	3	156	88.4	6.64	N
Y903_RS0107410	major type 1 subunit fimbrin (pilin) FimA	9.64	0.0603	1	2	2	3	438	18.4	5.68	Y
Y903_RS0101955	nucleotide excision repair endonuclease	5.51	0.1798	1	2	2	2	189	32.5	8.73	N
Y903_RS0111150	glyceraldehyde-3-phosphate dehydrogenase	9.69	0.0423	1	2	2	3	309	35.6	6.01	N
Y903_RS0109885	hypothetical protein	5.34	0.0581	1	2	2	2	431	5.7	10.21	N
Y903_RS0112045	entericidin B membrane lipoprotein	6.34	0.3409	1	2	2	2	144	4.5	8.22	Y
Y903_RS0114805	6,7-dimethyl-8-ribityllumazine synthase	16.48	0.4808	1	5	5	5	156	16.2	5.1	N
Y903_RS0106875	osmotically inducible protein Y precursor OsmY	5.45	0.1442	1	2	2	2	104	11.1	9.39	Y
Y903_RS0107935	ssDNA-binding protein	6.27	0.0994	2	2	2	2	184	19.6	5.58	N
Y903_RS0110990	para-aminobenzoate synthase component I PabB	12.83	0.1122	1	2	2	3	315	50.2	6.13	N
Y903_RS0104520	YhcH/YjgK/YiaL family protein	4.82	0.0429	1	2	2	2	461	17.4	5.31	N
Y903_RS0118955	shikimate 5-dehydrogenase	7.18	0.072	1	2	2	2	339	31.5	5.91	N
Y903_RS0106390	prolyl-tRNA synthetase ProS	10.08	0.0994	2	2	2	4	161	63.7	5.24	N
Y903_RS0107070	DNA-directed RNA polymerase subunit beta	5.53	0.233	1	2	2	2	133	150.3	5.24	N
Y903_RS24185	FoxA	9.07	0.1004	1	2	2	3	259	43.4	6.9	Y
Y903_RS0114605	acyl-CoA thioesterase II TesB	6.89	0.0758	1	2	2	2	313	32.7	7.14	N
Y903_RS0116095	peptide transport system ATP-binding protein SapF	12.5	0.1167	1	3	3	4	316	30.2	9.55	N
Y903_RS0116205	tRNA 2-thiocytidine biosynthesis protein TtcA	8.29	0.2207	1	3	3	3	148	35.3	6.55	N
Y903_RS0113490	Tol-Pal system beta propeller repeat-containing protein TolB	5.95	0.0487	1	2	2	2	632	46.1	8.21	Y
Y903_RS0116160	hypothetical protein PANA_2022	12.31	0.3	1	3	3	4	150	39.5	8.76	N
Y903_RS0116835	Tar	9.38	0.0593	1	2	2	3	290	55.3	5.59	Y
Y903_RS0118220	fimbrial outer membrane usher protein SthC	5.41	0.0947	1	2	2	2	379	93.1	7.43	Y
Y903_RS0118680	GntR family transcriptional regulator	5.27	0.3333	1	2	2	2	378	27.2	7.09	N
Y903_RS0116730	hypothetical Protein PANA_1915	6.11	0.2321	1	2	2	2	132	36.9	8.47	Y
Y903_RS0109290	signal recognition particle protein Srp54	7.6	0.2126	1	3	3	3	194	49.8	9.47	N
Y903_RS0118030	hypothetical protein PANA_3831	8.19	0.067	1	2	2	3	358	13.2	6.2	N
Y903_RS0121015	amino acid ABC transporter substrate-binding protein	6.79	0.1905	1	2	2	2	157	28.4	8.73	Y
Y903_RS0112560	nicotinate phosphoribosyltransferase	7.32	0.0888	1	2	2	3	384	45.6	7.37	N
Y903_RS0105615	urea carboxylase	8.33	0.2692	1	2	2	3	190	130.4	5.3	N
Y903_RS0109695	hypothetical protein PANA_3098	10.63	0.1079	1	2	2	3	231	8	7.12	Y
Y903_RS0110100	hypothetical protein PANA_3220	9.88	0.1272	1	2	2	3	293	25.8	6.29	N
Y903_RS0101980	DNA-binding transcriptional activator OsmE	7.9	0.3604	1	3	3	3	111	12.2	8.15	Y
Y903_RS0112670	phosphoserine aminotransferase SerC	5.42	0.0754	1	2	2	2	325	35.7	5.85	N

## Sheet: Rice straw-containing medium
Locus tag	Description	Score	Coverage	# Proteins	# Unique Peptides	# Peptides	# PSMs	# AAs	MW [kDa]	calc. pI	Signal peptide prediction
Y903_RS24845	putative autotransporter beta-domain protein pertactin	4.22	0.0125	1	2	2	2	2075	201.4	5.82	Y
Y903_RS0101920	outer membrane protein F precursor OmpF	10.47	0.1421	1	3	3	3	359	39.2	8.03	Y
Y903_RS0104270	flagellar hook-associated protein FliD	4.7	0.0603	1	2	2	2	464	48.5	4.45	N
Y903_RS0116155	hypothetical protein	5.72	0.0458	1	2	2	2	536	52.7	7.91	N
Y903_RS0108720	exoglucanase	12.84	0.237	1	5	5	5	231	41.6	8.72	Y
Y903_RS0122770	outer membrane protein C OmpC	5.49	0.1867	1	2	2	2	175	40.1	5.22	Y
Y903_RS0110290	flagellar biosynthesis FliC	59.98	0.4684	2	6	13	18	301	31.4	5.12	N
Y903_RS0111765	outer membrane protein tolC precursor TolC	30.88	0.2556	1	11	11	12	489	52.9	6.44	Y
Y903_RS0119455	outer membrane protein assembly factor YaeT precursor	8.22	0.061	1	4	4	4	803	88.7	6.11	Y
Y903_RS0107465	protoheme IX biogenesis protein	8.87	0.1085	1	2	2	3	358	33.3	7.66	N
Y903_RS0103625	beta-glucosidase	12.06	0.2486	1	3	3	4	163	44.2	5.79	N
Y903_RS0100630	Penicillin-binding protein activator LpoA	3.83	0.0473	1	3	3	3	677	72.4	6.57	Y
Y903_RS0121050	acetyl-CoA carboxylase subunit beta	16.33	0.1651	1	3	3	4	325	33.4	7.74	N
Y903_RS0112455	OmpA domain-containing protein transmembrane region-containing protein	113.15	0.6078	1	24	24	33	357	38.4	7.91	Y
Y903_RS0103770	flagella basal body P-ring formation protein FlgA	5.16	0.078	1	2	2	2	316	23.7	8.91	Y
Y903_RS0118880	LPS assembly outer membrane complex protein Lpt	6.51	0.1526	1	2	2	2	193	90.4	5.76	Y
Y903_RS0113845	rare lipoprotein A	7.34	0.0956	1	3	3	3	387	40.1	8.07	N
Y903_RS0103640	glucans biosynthesis protein G MdoG	4.32	0.0479	1	2	2	2	522	59.3	8.4	Y
Y903_RS0106070	flagellar cap protein FliD	6.07	0.0559	1	2	2	2	465	48.6	8.09	N
Y903_RS0113180	beta-glucosidase	10.31	0.192	1	3	3	3	182	84	6.48	Y
Y903_RS0107185	YfdX protein	20.66	0.3136	1	7	7	8	220	24	6.11	Y
Y903_RS0120265	amylovoran export outer membrane protein AmsH precursor	19.27	0.1763	1	5	5	6	326	41.6	6.58	Y
Y903_RS0120725	outer membrane protein C	14.91	0.136	1	6	6	6	375	40.7	4.83	Y
Y903_RS0120875	NADH-quinone oxidoreductase chain B NuoB	23.72	0.1752	1	5	5	8	311	25.6	6.68	N
Y903_RS0122235	lipoprotein YfgL precursor	4.23	0.0534	1	2	2	2	393	42.2	5.11	N
Y903_RS0111875	hypothetical protein	7.89	0.1073	1	2	2	3	229	42.6	9.79	N
Y903_RS0112570	outer membrane phosphoporin protein E	45.48	0.3111	4	12	12	17	389	42	5.14	Y
Y903_RS0104275	flagellin FliC	71.14	0.373	2	6	13	22	311	32.3	4.97	N
Y903_RS0108980	sulfate-binding protein	4.6	0.0699	1	2	2	2	329	36.2	8.75	Y
Y903_RS0104455	esterase	6.93	0.161	1	3	3	3	295	37.8	5.75	Y
Y903_RS0121930	lipoprotein	7.5	0.1677	1	3	3	3	137	37.3	8.05	Y
Y903_RS0123185	phosphate-binding protein PstS precursor (PBP)	4.32	0.1268	1	3	3	4	347	36.8	9.28	Y
Y903_RS0111675	flagellin FliC	5.78	0.119	1	2	2	2	311	33	4.88	N
Y903_RS0112330	lipoprotein NlpI	7.94	0.0713	1	3	3	3	261	33.6	4.82	N
Y903_RS0113480	hypothetical protein	8.5	0.1433	1	3	3	3	300	28.9	8.62	Y
Y903_RS0114565	metal ion ABC transporter periplasmic protein	11.28	0.0856	1	3	3	4	292	31.5	6.65	Y
Y903_RS0121015	amino acid ABC transporter substrate-binding protein	10.05	0.25	1	4	4	4	260	28.4	8.73	Y
Y903_RS0121195	lipoprotein VacJ precursor	4.51	0.0879	1	2	2	2	253	27.9	5.96	N
Y903_RS0109980	hypothetical protein	4.77	0.0362	1	2	2	3	290	26.6	7.24	Y
Y903_RS0102160	major outer membrane lipoprotein	51.32	0.5385	1	6	6	14	78	8.3	8.87	Y
Y903_RS0110370	inner membrane protein YcfT	5.59	0.0677	1	2	2	2	364	41.3	9.48	N
Y903_RS0111855	RNA polymerase sigma factor RpoD	5.62	0.0777	1	2	2	2	369	70.3	4.79	N
Y903_RS0123720	endoglucanase	10.8	0.2956	1	4	4	4	223	38.6	6.55	Y
Y903_RS0107550	Outer membrane phospholipase A	5.45	0.2188	1	2	2	2	137	33.3	7.66	Y
Y903_RS0119640	type VI secretion system-associated hypothetical proteinsecretion system-associated protein	15.32	0.268	1	3	3	4	194	20.8	9.29	Y
Y903_RS0123045	D-ribose ABC transporter substrate-binding protein	5.22	0.0644	1	2	2	2	433	30.5	8.66	Y
Y903_RS0109235	hypothetical protein	7.12	0.1564	1	3	3	3	243	27.4	6.81	Y
Y903_RS0102020	membrane protein	6.86	0.0647	1	2	2	3	278	27.5	5.21	Y
Y903_RS0109715	mureintransglycosylase	7.94	0.1376	1	3	3	3	346	42.4	9.32	Y
Y903_RS0103930	membrane lipoprotein lipid attachment site	8.16	0.1636	1	3	3	3	212	21.1	9.11	Y
Y903_RS0116730	hypothetical Protein	6.77	0.1242	1	2	2	2	354	36.9	8.47	Y
Y903_RS0100620	transport-associated protein YraP	20.19	0.4842	1	6	6	7	190	19.8	8.98	Y
Y903_RS0123385	OmpA/MotB domain-containing protein	4.82	0.0429	1	2	2	2	476	22.2	9.66	Y
Y903_RS0111405	osmotically inducible protein Y	10.15	0.1912	1	4	4	4	204	21.2	9.09	Y
Y903_RS0113485	peptidoglycan-associated outer membrane lipoprotein	8.02	0.1667	1	3	3	3	174	19	7.49	Y
Y903_RS0115335	catalase/hydroperoxidase HPI(I)	5.95	0.0487	1	2	2	2	626	80	5.71	N
Y903_RS0106880	outer membrane protein W	5.34	0.0581	1	2	2	2	450	23.2	5.87	Y
Y903_RS0119595	hypothetical Protein	4.93	0.125	1	2	2	2	160	17	6.18	N
Y903_RS0101980	DNA-binding transcriptional activator OsmE	28.92	0.4054	1	5	5	8	111	12.2	8.15	Y
Y903_RS0102290	outer membrane lipoprotein SlyB	14.55	0.329	1	3	3	4	155	15.4	8.76	Y
Y903_RS0102415	hypothetical protein	6.22	0.1467	1	2	2	2	175	7.8	8.16	Y
Y903_RS0102430	hypothetical protein	7.3	0.2404	1	2	2	3	104	11.3	8.32	N
Y903_RS0115885	pilus assembly protein	8.5	0.0787	1	2	2	2	748	18.3	9.49	Y
Y903_RS0112050	outer membrane lipoprotein Blc precursor	15.84	0.267	1	5	5	6	376	20	9.28	Y
Y903_RS0114910	membrane protein TolA	3.09	0.1057	1	2	2	2	123	13.7	9.26	Y
Y903_RS0104710	hypothetical protein	5.29	0.089	1	2	2	2	246	16.3	8.07	N
Y903_RS0119460	outer membrane chaperone OmpH	14.63	0.3373	1	5	5	5	166	18.3	9.1	Y
Y903_RS0106380	protein RcsF	4.87	0.1061	1	2	2	3	132	14.4	9.09	N
Y903_RS0107840	hypothetical protein	4.4	0.0829	1	2	2	2	281	19.3	5.05	Y
Y903_RS0120815	esterase	7.74	0.1512	1	2	2	3	371	33.1	9.6	Y
Y903_RS0122500	SmpA/OmlA domain-containing protein	4.07	0.1739	1	2	2	2	115	12.9	7.99	Y
Y903_RS0109695	hypothetical protein	20.46	0.5616	1	4	4	6	73	8	7.12	Y
Y903_RS0114960	phosphate starvation-inducible protein PsiF	19.82	0.18	1	3	3	3	185	11	9.6	Y
Y903_RS0105575	hypothetical protein	5.02	0.2065	1	2	2	2	184	7.3	9.8	Y
Y903_RS0105615	urea carboxylase	5.95	0.0487	1	2	2	2	626	130.4	5.3	N
Y903_RS0117285	hypothetical protein	4.94	0.0369	1	2	2	2	395	12.6	9.17	Y
Y903_RS0119240	multicopper oxidase	11.23	0.5481	1	4	4	4	104	58.1	6.25	Y
Y903_RS0106390	prolyl-tRNA synthetase ProS	4.63	0.1042	1	2	2	2	194	63.7	5.24	N
Y903_RS0112195	toluene tolerance efflux ABC superfamily ATP binding cassette transporter, ABC protein	7.82	0.0526	1	2	2	4	893	23.9	9.32	Y
Y903_RS0107995	putative plasmid transfer protein TraF	6.06	0.0661	1	2	2	2	459	45.2	5.27	Y
Y903_RS0121190	long-chain fatty acid transport protein FadL	4.86	0.1711	1	2	2	2	162	46.4	5.68	Y
Y903_RS0110990	para-aminobenzoate synthase component I PabB	4.84	0.0862	1	2	2	2	252	50.2	6.13	N
Y903_RS0112855	putrescine-binding periplasmic protein precursor PotF	7.38	0.26	1	2	2	3	136	40.5	8.44	Y
Y903_RS0104515	glycosyl hydrolase	12.79	0.4303	1	4	4	4	791	43.8	5.23	N
Y903_RS0103810	flagellar basal body P-ring protein FlgI	4.21	0.0542	1	2	2	2	369	38.6	9.36	Y
Y903_RS0104650	hypothetical protein	5.53	0.233	1	2	2	2	203	90.5	9.07	N
Y903_RS0117290	carboxylesterase bioH	5.34	0.0581	1	2	2	2	440	28.5	6.52	N
Y903_RS0108610	TonB-dependent siderophore receptor protein	7.76	0.0462	1	2	2	3	717	80.6	5.22	Y
Y903_RS0115855	lytic transglycosylase	5.36	0.0507	1	2	2	2	375	23.6	9.39	Y
Y903_RS0103825	flagellar hook-associated protein FlgL	8.76	0.1308	1	2	2	3	234	34.1	4.96	N
Y903_RS0116865	ribose transport ATP-binding protein RbsA	7.28	0.0986	1	3	3	3	316	54.5	9.19	N
Y903_RS0108355	beta-N-acetylhexosaminidase	8.47	0.1836	1	3	3	3	287	88.4	6.26	Y
Y903_RS0107430	putative autotransporter beta-domain protein pertactin	5.45	0.2188	1	2	2	2	138	146.6	5.08	Y
Y903_RS0100795	lipoprotein E precursor Hel	5.29	0.0669	1	2	2	2	319	29.7	8.09	Y
Y903_RS24185	FoxA	6.08	0.0856	1	2	3	3	395	43.4	6.9	Y
Y903_RS0122120	conjugal transfer protein TraT	7.33	0.2034	1	3	3	3	177	25.8	8.91	Y
Y903_RS0100720	hypothetical protein	7.38	0.26	1	3	3	3	100	14.4	9.01	Y
Y903_RS0101840	type VI secretion system-associated hypothetical protein	4.26	0.142	1	2	2	2	162	17.7	9.23	Y
Y903_RS0123340	beta-glucosidase	22.52	0.1124	1	5	5	7	574	53.2	6.33	Y
Y903_RS0113010	outer membrane protein X	4.82	0.0588	1	2	2	2	170	18.3	5.55	Y
Y903_RS0114695	lipoprotein	4.28	0.099	1	2	2	2	192	21	9.39	Y
Y903_RS0105545	putative peroxiredoxin Bcp	4.46	0.0856	1	2	2	2	187	20.1	8.65	Y
Y903_RS0100505	cytochrome b562	7.39	0.1016	1	3	3	3	128	13.9	8.31	Y
Y903_RS0102775	hypothetical protein	6.08	0.142	1	2	2	2	169	13	6.11	N
Y903_RS0112045	entericidin B membrane lipoprotein	5.59	0.3409	1	3	3	3	244	4.5	8.22	Y
Y903_RS0115820	hypothetical protein	7.08	0.1635	1	3	3	3	263	29.7	7.43	Y
Y903_RS0108875	bifunctional aspartokinase/homoserine dehydrogenase II MetL	5.32	0.0271	1	2	2	2	811	89.5	5.43	N
Y903_RS0119380	serine endoprotease DegP	8.48	0.0291	1	2	2	3	741	50	8.53	Y
