# Supplementary material for: Genomic and secretomic insight into lignocellulolytic system of an endophytic bacterium Pantoea ananatis Sd-1
Source: Biotechnol Biofuels. 2016 Feb 2;9:25. doi: 10.1186/s13068-016-0439-8 (PMC4736469; doi:10.1186/s13068-016-0439-8)
Supplement: Supplementary file 7 — 10.1186/s13068-016-0439-8 Primers used for quantitative real-time PCR in this study.xlsx. [file 13068_2016_439_MOESM7_ESM.xlsx]

## Sheet: Sheet1
	Table S3 Primers used for quantitative real time-PCR
	Gene (CDS no.)	Predicted gene function	Sequence of 5'	Sequence of 3'	Production length
	bgl1 (Y903_RS0123340)	β-Glucosidase	GGTATGGGCGTTGAGAATGA	TATGATAACCCAGGCAATGACA	138 bp
	egl (Y903_RS0123720)	Endoglucanase	CGTCCGATGGCGATGTACT	CGGTCCGATTCCTGCTGATA	88 bp
	bgl2 (Y903_RS0113180)	β-Glucosidase	TGTGGGTCAGATTCCCATTTAT	GCCGTTTTCCGCATCGTAG	106 bp
	est1 (Y903_RS0120815)	Esterase 1	CCGACATTTTCTGCTGAGTTG	AGGAAGGACAGTTTGCGTGAC	97 bp
	est2 (Y903_RS0117780)	Esterase 2	TGATTTACCCGGTGATTACGC	GACCAGTTGGCTTCTTCTTGC	103 bp
	est3 (Y903_RS0100380)	Esterase 3	TTATGCCTACTTTGCGGTGG	TGGCTAAATCGCGTGTCG	111 bp
	est4 (Y903_RS0113655)	Esterase 4	TCTTCTTCTGATTCCACGCCT	GCACATCAACCTGAATAAGCG	118 bp
	cat (Y903_RS0115335)	Catalase/hydroperoxidase	CGGCAGGAGCGATTCAGTA	TCAGGTCCGTAACCAGCATG	105 bp
	exgl (Y903_RS0108720)	Exoglucanase	CTGGTATCAGCGGCTTGGT	TGCCCGTTAGCATCGTCA	123 bp
	gmc (Y903_RS0107765)	GMC family oxidoreductase	TTCCAGGACCTGTCTAAG	TACGCAGTTTCAGCTCTA	169 bp
	gst1 (Y903_RS0104785)	Glutathione S-transferase 1	TTATTGCCTGACACGTCCCTC	CTTCTGACTGCATATCACCCG	127 bp
	gst2 (Y903_RS0108490)	Glutathione S-transferase 2	TGAAGAGTGGGGAGAAGGGT	AGCCTTGCAGCCAGAACAG	169 bp
	gst3 (Y903_RS0107875)	Glutathione S-transferase 3	CATCCGTTAGGGAAGTCGCC	CATCAGTGAACCTTCCGCATAG	177 bp
	gst4 (Y903_RS0120970)	Glutathione S-transferase 4	TGCGAATACCTCGAAGAGCG	TGGCGAATGGGCATCAGA	128 bp
	qrd1 (Y903_RS0107980)	Quinone oxidoreductase 1	TATTGATACCTACGTGCG	CTCTTCAGCTACATTGTGA	187 bp
	qrd2 (Y903_RS0118595)	Quinone oxidoreductase 2	GGCGATGAGGTTTACTAC	CATATCCAGCCGTTCAAA	177 bp
	qrd3 (Y903_RS0110255)	Quinone oxidoreductase 3	ATGCGTTCATTGGTGCGG	GCCAGTTCGTAGACCTTCCC	121 bp
	qrd4 (Y903_RS0112360)	Quinone oxidoreductase 4	GCAGAGGTTGGCGGTAAAA	CCGACAATAATGGCGTCGTA	83 bp
	lac4 (Y903_RS0119240)	Multicopper oxidase 1	GACCGCCACCATCAACA	GCCCTGAGCGACCTGAT	214 bp
	lac3 (Y903_RS0111680)	Multicopper oxidase 2	AACCGCCTCAATGAACCC	CCATAGTGTTTCGGCAAAGGTA	257 bp
	16s (Y903_RS0109280)	16s rRNA	AAGTCGGAATCGCTAGTA	TACGGTTACCTTGTTACG	182 bp
